# Supplementary material for: Disability among Older People: Analysis of Data from Disability Surveys in Six Low- and Middle-Income Countries
Source: Int J Environ Res Public Health. 2021 Jun 29;18(13):6962. doi: 10.3390/ijerph18136962 (PMC8297350; doi:10.3390/ijerph18136962)
Supplement: Supplementary file 1 [file ijerph-18-06962-s001.zip]

Archive with 1 entries (1 files):
- ijerph-1235509-supplementary.pdf
